# Supplementary material for: Horizontal and Vertical Distribution of Perfluoroalkyl Acids (PFAAs) in the Water Column of the Atlantic Ocean
Source: Environ Sci Technol Lett. 2023 Apr 12;10(5):418–24. doi: 10.1021/acs.estlett.3c00119 (PMC10173459; doi:10.1021/acs.estlett.3c00119)
Supplement: Supplementary file 2 — ez3c00119_si_002.xlsx [file ez3c00119_si_002.xlsx]

## Sheet: Sheet2
Cruise	Type	Station	yyyymmdd	Bot. Depth [m]	Longitude [degrees_east]	Latitude [degrees_north]	Pressure. Digiquartz [db]	Temperature [ITS-90. deg C]	Salinity. Practical [PSU]	Oxygen raw. SBE 43 [V]	Oxygen. SBE 43 [umol/kg]	Beam Attenuation. WET Labs C-Star [1/m]	Beam Transmission. WET Labs C-Star [%]	Fluorescence. Chelsea Aqua 3 Chl Con [ug/l]	PAR/Irradiance. Biospherical/Licor	PAR/Irradiance. Biospherical/Licor 2	Turbidity. WET Labs ECO BB [m^-1/sr]	Absolute Salinity [g/kg]	Conservative Temperature [ITS-90. deg C]	PFHxA [pg/L]	PFHxA detecL [pg/L]	PFHxA quanL [pg/L]	QV:SEADATANET:PFHxA [pg/L]	PFHpA [pg/L]	PFHpA detecL [pg/L]	PFHpA quanL [pg/L]	QV:SEADATANET:PFHpA [pg/L]	l-PFOA [pg/L]	l-PFOA detecL [pg/L]	l-PFOA quanL [pg/L]	QV:SEADATANET:l-PFOA [pg/L]	PFNA [pg/L]	PFNA detecL [pg/L]	PFNA quanL [pg/L]	QV:SEADATANET:PFNA [pg/L]	PFDA [pg/L]	PFDA detecL [pg/L]	PFDA quanL [pg/L]	QV:SEADATANET:PFDA [pg/L]	PFUnDA [pg/L]	PFUnDA detecL [pg/L]	PFUnDA quanL [pg/L]	QV:SEADATANET:PFUnDA [pg/L]	PFDoDA [pg/L]	PFDoDA detecL [pg/L]	PFDoDA quanL [pg/L]	QV:SEADATANET:PFDoDA [pg/L]	PFHxS [pg/L]	PFHxS detecL [pg/L]
AMTXXX	B	CTD002	20191016	140	-7.20367	48.52183	142.989	12.3959	35.4802	2.0616	215.676	0.112	97.2384	0.0687	1.00E-12	3.43E-05	0.00065907	35.64845032	12.35548176	34.5	4.39	9.85	1	23.3	1.9	4.88	1	43.08	27.85	92.83	Q	17.22	1.35	3.46	1	2.48	1.24	3.28	Q	1.64	0.45	0.95	1	2.08	0.3	0.51	1	11.32	1.84
AMTXXX	B	CTD002	20191016	120	-7.20367	48.52183	122.166	12.4032	35.4812	2.0663	215.817	0.1153	97.1598	0.069	0.015505	3.14E-05	0.00073756	35.64939872	12.36554387	28.78	4.39	9.85	1	20.3	1.9	4.88	1	38.38	27.85	92.83	Q	15.02	1.35	3.46	1	1.66	1.24	3.28	Q	0.48	0.45	0.95	Q	1.06	0.3	0.51	1	9.72	1.84
AMTXXX	B	CTD002	20191016	100	-7.20367	48.52183	101.978	12.4026	35.4815	2.071	215.569	0.1174	97.1073	0.0675	0.18241	1.00E-12	0.00073249	35.64965999	12.36764498	31.88	4.39	9.85	1	34.72	1.9	4.88	1	41.28	27.85	92.83	Q	17.46	1.35	3.46	1	1.76	1.24	3.28	Q	0.56	0.45	0.95	Q	0.15	0.3	0.51	6	10.92	1.84
AMTXXX	B	CTD002	20191016	70	-7.20367	48.52183	72.702	12.412	35.4781	2.0785	215.911	0.0992	97.5495	0.0696	1.4843	0.015366	0.00049701	35.64608917	12.38102742	37.88	4.39	9.85	1	28.02	1.9	4.88	1	33.62	27.85	92.83	Q	16.68	1.35	3.46	1	1.46	1.24	3.28	Q	0.225	0.45	0.95	6	0.15	0.3	0.51	9	10.82	1.84
AMTXXX	B	CTD002	20191016	35	-7.20367	48.52183	37.595	14.9039	35.4275	2.248	226.502	0.0736	98.1761	0.1902	9.2777	0.25348	0.00016484	35.5950434	14.87691796	33.22	4.39	9.85	1	30.38	1.9	4.88	1	38.56	27.85	92.83	Q	17.4	1.35	3.46	1	1.7	1.24	3.28	Q	0.225	0.45	0.95	6	0.15	0.3	0.51	9	10.04	1.84
AMTXXX	B	CTD002	20191016	5	-7.20367	48.52183	7.024	15.888	35.372	2.3599	235.725	0.1471	96.3883	0.3253	44.166	1.0256	0.00020391	35.53910019	15.86685453	36.16	4.39	9.85	1	46.92	1.9	4.88	1	61.5	27.85	92.83	Q	20.8	1.35	3.46	1	2.82	1.24	3.28	Q	0.6	0.45	0.95	Q	0.15	0.3	0.51	9	12.26	1.84
AMTXXX	B	CTD002	20191016	2	-7.20367	48.52183	4.864	15.8859	35.372	2.3592	235.367	0.1493	96.3366	0.3481	50.018	1.1835	0.00022343	35.53909401	15.86509416	43.26	4.39	9.85	1	59.1	1.9	4.88	1	44.2	27.85	92.83	Q	22.82	1.35	3.46	1	3.32	1.24	3.28	1	1.28	0.45	0.95	1	0.15	0.3	0.51	9	10.94	1.84
AMTXXX	B	CTD004	20191018	2000	-13.88232	46.1655	2033.29	3.8642	34.984	1.6541	249.77	0.0072	99.8211	-0.0006	1.00E-12	2.37E-05	8.83E-05	35.15300891	3.690205507	5.06	2.04	6.8	Q	3.52	0.99	2.22	1	13.925	27.85	92.83	6	2.76	1.27	3.32	Q	2.34	1.4	3.39	Q	1.2	0.61	1.38	Q	0.15	0.3	0.51	6	1.54	3.08
AMTXXX	B	CTD004	20191018	1500	-13.88232	46.1655	1521.502	5.3351	35.1413	1.7129	236.058	0.0072	99.8215	0.0021	1.00E-12	2.67E-05	8.62E-05	35.31027847	5.188751796	10.2	2.04	6.8	1	1.7	0.99	2.22	Q	13.925	27.85	92.83	6	6.06	1.27	3.32	1	1.82	1.4	3.39	Q	1.38	0.61	1.38	1	0.15	0.3	0.51	6	3.78	3.08
AMTXXX	B	CTD004	20191018	1000	-13.88232	46.1655	1016.832	9.582	35.7273	1.6136	182.456	0.0089	99.7767	0.0041	1.00E-12	2.71E-05	8.84E-05	35.89860062	9.4379914	13.94	2.04	6.8	1	6.14	0.99	2.22	1	13.925	27.85	92.83	6	7.34	1.27	3.32	1	0.7	1.4	3.39	6	0.7	0.61	1.38	Q	0.15	0.3	0.51	6	4.46	3.08
AMTXXX	B	CTD004	20191018	500	-13.88232	46.1655	506.652	11.112	35.5207	1.9171	210.625	0.015	99.6251	0.0059	1.00E-12	3.05E-05	6.01E-05	35.68964345	11.02682968	25.46	2.04	6.8	1	16.82	0.99	2.22	1	30.44	27.85	92.83	Q	15.94	1.27	3.32	1	2.5	1.4	3.39	Q	1.18	0.61	1.38	Q	0.15	0.3	0.51	6	7.6	3.08
AMTXXX	B	CTD004	20191018	200	-13.88232	46.1655	203.536	12.1273	35.5932	2.1701	233.353	0.0197	99.5085	0.0118	1.00E-12	2.92E-05	3.21E-05	35.76200101	12.07686795	27.04	2.04	6.8	1	20.58	0.99	2.22	1	32.3	27.85	92.83	Q	18.62	1.27	3.32	1	2.56	1.4	3.39	Q	0.305	0.61	1.38	6	0.15	0.3	0.51	9	9.2	3.08
AMTXXX	B	CTD004	20191018	70	-13.88232	46.1655	67.424	17.1067	35.6801	2.3454	229.533	0.0909	97.7529	0.2581	1.9788	2.95E-05	0.00011932	35.84887589	17.06695083	1.02	2.04	6.8	4	29.6	0.99	2.22	1	34.9	27.85	92.83	Q	21.8	1.27	3.32	1	3.2	1.4	3.39	Q	0.64	0.61	1.38	Q	0.15	0.3	0.51	9	9.3	3.08
AMTXXX	B	CTD004	20191018	5	-13.88232	46.1655	7.515	17.2067	35.6827	2.3601	229.325	0.0968	97.6096	0.2548	106.04	1.2959	0.00010084	35.85125374	17.17679907	1.02	2.04	6.8	4	30.88	0.99	2.22	1	33.78	27.85	92.83	Q	23.36	1.27	3.32	1	2.7	1.4	3.39	Q	0.7	0.61	1.38	Q	0.15	0.3	0.51	6	8.22	3.08
AMTXXX	B	CTD006	20191019	2000	-17.14783	43.91417	2032.933	3.7513	34.9558	1.6745	254.963	0.0051	99.8743	-0.0001	1.00E-12	3.64E-05	7.69E-05	35.12431415	3.579548354	3.64	2.04	6.8	Q	3.08	0.99	2.22	1	13.925	27.85	92.83	6	2.56	1.27	3.32	Q	0.7	1.4	3.39	6	0.8	0.61	1.38	Q	0.15	0.3	0.51	6	1.54	3.08
AMTXXX	B	CTD006	20191019	1500	-17.14783	43.91417	1521.685	4.5136	34.9968	1.762	251.156	0.0062	99.8452	0.0041	1.00E-12	3.47E-05	8.05E-05	35.16482105	4.379507122	10.24	2.04	6.8	1	6.08	0.99	2.22	1	13.925	27.85	92.83	6	6.66	1.27	3.32	1	1.78	1.4	3.39	Q	0.98	0.61	1.38	Q	0.15	0.3	0.51	6	4.22	3.08
AMTXXX	B	CTD006	20191019	1000	-17.14783	43.91417	1015.394	9.1694	35.6767	1.6232	185.773	0.0078	99.8046	0.0043	1.00E-12	3.18E-05	8.02E-05	35.84754276	9.030117376	11.82	2.04	6.8	1	7.28	0.99	2.22	1	13.925	27.85	92.83	6	7.16	1.27	3.32	1	1.7	1.4	3.39	Q	1.26	0.61	1.38	Q	0.15	0.3	0.51	6	4.8	3.08
AMTXXX	B	CTD006	20191019	500	-17.14783	43.91417	506.001	11.1811	35.4744	1.9323	212.487	0.0131	99.6735	0.0047	1.00E-12	3.69E-05	4.13E-05	35.64299894	11.09666468	23.46	2.04	6.8	1	18.68	0.99	2.22	1	29.34	27.85	92.83	Q	17.68	1.27	3.32	1	4.66	1.4	3.39	1	1.08	0.61	1.38	Q	0.15	0.3	0.51	6	8.78	3.08
AMTXXX	B	CTD006	20191019	200	-17.14783	43.91417	203.108	12.8036	35.661	2.1611	228.912	0.0194	99.5174	0.0129	1.00E-12	3.60E-05	-8.71E-06	35.82999305	12.75014435	25.26	2.04	6.8	1	23.12	0.99	2.22	1	30.48	27.85	92.83	Q	17.76	1.27	3.32	1	2.24	1.4	3.39	Q	0.86	0.61	1.38	Q	0.15	0.3	0.51	9	8.5	3.08
AMTXXX	B	CTD006	20191019	90	-17.14783	43.91417	92.608	14.5221	35.7868	2.2736	232.608	0.0465	98.8434	0.1811	0.98456	1.00E-12	8.87E-05	35.95611958	14.47830636	1.02	2.04	6.8	4	21.68	0.99	2.22	1	31.04	27.85	92.83	Q	19.32	1.27	3.32	1	2.02	1.4	3.39	Q	0.305	0.61	1.38	6	0.15	0.3	0.51	9	8.26	3.08
AMTXXX	B	CTD006	20191019	5	-17.14783	43.91417	12.487	17.7682	35.8112	2.377	228.77	0.1123	97.232	0.2833	38.218	1.6103	0.00012143	35.98034849	17.73363167	1.02	2.04	6.8	4	27.98	0.99	2.22	1	31.82	27.85	92.83	Q	22.88	1.27	3.32	1	3.28	1.4	3.39	Q	1	0.61	1.38	Q	0.15	0.3	0.51	9	8.34	3.08
AMTXXX	B	CTD008	20191020	2000	-20.18851	41.4655	2033.378	3.6355	34.9514	1.673	255.464	0.0044	99.8909	0.0006	1.00E-12	3.56E-05	3.77E-05	35.11967994	3.465649941	2.885	5.77	14.2	6	3.08	1.84	4.68	Q	13.925	27.85	92.83	6	5.8	2.84	7.68	Q	0.94	1.88	4.94	6	1.04	0.82	2.14	Q	0.375	0.75	2.1	6	2.16	0.88
AMTXXX	B	CTD008	20191020	1500	-20.18851	41.4655	1522.39	4.669	35.0437	1.7484	247.324	0.0054	99.8651	0.0019	1.00E-12	3.35E-05	2.72E-05	35.21180785	4.53226537	11.98	5.77	14.2	Q	6.82	1.84	4.68	1	13.925	27.85	92.83	6	5.9	2.84	7.68	Q	0.94	1.88	4.94	6	1.48	0.82	2.14	Q	0.375	0.75	2.1	6	4.36	0.88
AMTXXX	B	CTD008	20191020	1000	-20.18851	41.4655	1016.559	7.8233	35.4461	1.6641	198.955	0.0077	99.8089	0.0102	1.00E-12	3.47E-05	4.60E-05	35.61577025	7.699729507	17.24	5.77	14.2	1	9.12	1.84	4.68	1	13.925	27.85	92.83	6	7.9	2.84	7.68	Q	0.94	1.88	4.94	6	1.38	0.82	2.14	Q	0.375	0.75	2.1	6	5.98	0.88
AMTXXX	B	CTD008	20191020	500	-20.18851	41.4655	506.619	11.0657	35.4818	1.8359	198.506	0.012	99.7004	0.0055	1.00E-12	3.81E-05	-7.50E-05	35.65037888	10.98155228	21.42	5.77	14.2	1	14.84	1.84	4.68	1	13.925	27.85	92.83	6	17.74	2.84	7.68	1	1.88	1.88	4.94	Q	1.48	0.82	2.14	Q	0.375	0.75	2.1	6	7.6	0.88
AMTXXX	B	CTD008	20191020	200	-20.18851	41.4655	204.213	13.098	35.7071	2.106	219.933	0.016	99.5998	0.0083	0.033958	1.65E-05	-8.86E-05	35.87619663	13.04265665	45.92	5.77	14.2	1	41.7	1.84	4.68	1	59.88	27.85	92.83	Q	27.62	2.84	7.68	1	3.38	1.88	4.94	Q	1.18	0.82	2.14	Q	0.375	0.75	2.1	9	14.38	0.88
AMTXXX	B	CTD008	20191020	70	-20.18851	41.4655	73.361	15.925	35.9084	2.4478	247.957	0.0564	98.6011	0.3345	6.4897	0.076898	-6.87E-05	36.07811749	15.87920305	30.88	5.77	14.2	1	21.34	1.84	4.68	1	34.34	27.85	92.83	Q	19.96	2.84	7.68	1	2.74	1.88	4.94	Q	0.41	0.82	2.14	6	0.375	0.75	2.1	9	7.84	0.88
AMTXXX	B	CTD008	20191020	5	-20.18851	41.4655	7.946	19.5486	36.0223	2.3844	222.216	0.0485	98.7945	0.034	459.08	7.7651	5.71E-05	36.19244242	19.50789471	33.1	5.77	14.2	1	24.5	1.84	4.68	1	28.74	27.85	92.83	Q	21.44	2.84	7.68	1	3.2	1.88	4.94	Q	0.41	0.82	2.14	6	0.375	0.75	2.1	9	7.74	0.88
AMTXXX	B	CTD011	20191023	2000	-27.62466	35.09133	2030.825	3.683	34.9875	1.6526	250.731	0.0043	99.8946	0.0066	1.00E-12	3.26E-05	-2.37E-05	35.15619299	3.512155188	6.76	5.77	14.2	Q	3.26	1.84	4.68	Q	13.925	27.85	92.83	6	1.42	2.84	7.68	6	0.94	1.88	4.94	6	0.41	0.82	2.14	6	0.375	0.75	2.1	6	2.36	0.88
AMTXXX	B	CTD011	20191023	1500	-27.62466	35.09133	1520.486	5.2266	35.1678	1.7048	235.058	0.0049	99.8783	0.0047	1.00E-12	3.47E-05	-6.36E-05	35.33668695	5.081335191	26.64	5.77	14.2	1	12.68	1.84	4.68	1	13.925	27.85	92.83	6	8.5	2.84	7.68	1	2.52	1.88	4.94	Q	1.56	0.82	2.14	Q	0.375	0.75	2.1	6	7.56	0.88
AMTXXX	B	CTD011	20191023	1000	-27.62466	35.09133	1015.017	8.6221	35.5903	1.6209	187.861	0.0083	99.7923	-0.0027	1.00E-12	3.64E-05	-0.0001262	35.76079021	8.489214462	27.18	5.77	14.2	1	8.5	1.84	4.68	1	28.38	27.85	92.83	Q	10.62	2.84	7.68	1	2.56	1.88	4.94	Q	1.62	0.82	2.14	Q	0.375	0.75	2.1	6	6.68	0.88
AMTXXX	B	CTD011	20191023	500	-27.62466	35.09133	505.387	11.4591	35.56	1.7529	184.683	0.012	99.6996	0.0027	1.00E-12	3.60E-05	0.016281	35.72898351	11.37169549	20.2	5.77	14.2	1	12.68	1.84	4.68	1	13.925	27.85	92.83	6	14.22	2.84	7.68	1	1.96	1.88	4.94	Q	1.3	0.82	2.14	Q	0.375	0.75	2.1	6	6.4	0.88
AMTXXX	B	CTD011	20191023	200	-27.62466	35.09133	202.436	15.2373	36.0345	2.0845	207.3	0.0187	99.5336	0.0078	0.044521	1.27E-05	0.012792	36.20504097	15.16920353	26.98	5.77	14.2	1	22.5	1.84	4.68	1	28.48	27.85	92.83	Q	18.1	2.84	7.68	1	0.94	1.88	4.94	6	0.41	0.82	2.14	6	0.375	0.75	2.1	9	8.36	0.88
AMTXXX	B	CTD011	20191023	90	-27.62466	35.09133	92.043	17.552	36.2563	2.3561	228.888	0.0492	98.7761	0.2224	5.4889	0.05849	-0.0001364	36.42762508	17.49133671	30.24	5.77	14.2	1	26.3	1.84	4.68	1	30.4	27.85	92.83	Q	18.14	2.84	7.68	1	0.94	1.88	4.94	6	0.41	0.82	2.14	6	0.375	0.75	2.1	9	8.22	0.88
AMTXXX	B	CTD011	20191023	5	-27.62466	35.09133	6.75	23.5817	36.6785	2.4053	208.584	0.0518	98.7136	0.0179	489.44	11.679	2.14E-05	36.85175568	23.51753531	32.16	5.77	14.2	1	27.54	1.84	4.68	1	30.16	27.85	92.83	Q	20.24	2.84	7.68	1	0.94	1.88	4.94	6	0.41	0.82	2.14	6	0.375	0.75	2.1	6	7.74	0.88
AMTXXX	B	CTD013	20191024	2000	-30.02383	32.402	2030.286	3.9924	35.0356	1.632	244.003	0.0033	99.9174	-0.0018	1.00E-12	3.18E-05	-3.41E-06	35.20477697	3.815936191	4.92	3.56	7.82	Q	2.86	1.3	3.17	Q	13.925	27.85	92.83	6	2.3	1.84	4.82	Q	0.87	1.74	4.61	6	0.46	0.46	1.11	Q	0.15	0.3	0.51	9	0.92	1.84
AMTXXX	B	CTD013	20191024	1500	-30.02383	32.402	1520.202	5.9457	35.2792	1.646	219.115	0.0041	99.898	0.0051	1.00E-12	3.43E-05	-6.66E-05	35.44883808	5.789828633	15.7	3.56	7.82	1	7.06	1.3	3.17	1	13.925	27.85	92.83	6	6.4	1.84	4.82	1	3.78	1.74	4.61	Q	1.54	0.46	1.11	1	0.15	0.3	0.51	9	5.04	1.84
AMTXXX	B	CTD013	20191024	1000	-30.02383	32.402	1014.36	8.5348	35.4723	1.5615	178.253	0.0074	99.8155	-0.0006	1.00E-12	3.05E-05	0.016282	35.64238672	8.404870624	24.38	3.56	7.82	1	12.02	1.3	3.17	1	13.925	27.85	92.83	6	10.08	1.84	4.82	1	2.74	1.74	4.61	Q	2.36	0.46	1.11	1	0.15	0.3	0.51	6	7.36	1.84
AMTXXX	B	CTD013	20191024	500	-30.02383	32.402	505.623	13.0042	35.7145	1.804	185.874	0.0127	99.6825	0.0009	1.00E-12	3.77E-05	0.016282	35.88414185	12.90640734	25.68	3.56	7.82	1	16.26	1.3	3.17	1	31.24	27.85	92.83	Q	16.5	1.84	4.82	1	2.76	1.74	4.61	Q	1.12	0.46	1.11	1	0.15	0.3	0.51	6	7.72	1.84
AMTXXX	B	CTD013	20191024	200	-30.02383	32.402	202.005	17.6171	36.4274	2.1018	199.825	0.0199	99.5036	0.0017	0.0086832	3.30E-05	0.01628	36.59969371	17.53263005	1.78	3.56	7.82	4	60.56	1.3	3.17	1	77.12	27.85	92.83	Q	37.56	1.84	4.82	1	3.18	1.74	4.61	Q	1.04	0.46	1.11	Q	0.15	0.3	0.51	9	24.1	1.84
AMTXXX	B	CTD013	20191024	95	-30.02383	32.402	97.104	18.9096	36.5565	2.2493	210.034	0.0422	98.9494	0.1123	0.77368	1.00E-12	0.01628	36.72920779	18.83703714	126.2	3.56	7.82	1	110.04	1.3	3.17	1	114.68	27.85	92.83	1	46.44	1.84	4.82	1	5.84	1.74	4.61	1	0.23	0.46	1.11	6	0.15	0.3	0.51	9	23.08	1.84
AMTXXX	B	CTD013	20191024	5	-30.02383	32.402	6.651	24.6741	36.8167	2.3968	203.67	0.0504	98.7463	0.0211	185.73	4.778	1.71E-05	36.99060911	24.60432162	25.34	3.56	7.82	1	27.62	1.3	3.17	1	29.56	27.85	92.83	Q	19.82	1.84	4.82	1	2.32	1.74	4.61	Q	0.23	0.46	1.11	6	0.15	0.3	0.51	9	8.22	1.84
AMTXXX	B	CTD014	20191025	2000	-31.86084	30.26767	2029.231	4.0502	35.0646	1.5936	235.254	0.0023	99.9424	0.001	1.00E-12	3.64E-05	3.95E-05	35.2341855	3.872510352	2.195	4.39	9.85	6	0.95	1.9	4.88	6	13.925	27.85	92.83	5	0.675	1.35	3.46	6	3.72	1.24	3.28	1	0.26	0.45	0.95	6	0.15	0.3	0.51	6	0.92	1.84
AMTXXX	B	CTD014	20191025	1500	-31.86084	30.26767	1519.743	5.7332	35.2555	1.6288	217.131	0.0032	99.9193	0.0021	1.00E-12	4.15E-05	2.06E-05	35.42521831	5.580384149	7.38	4.39	9.85	Q	2.64	1.9	4.88	Q	13.925	27.85	92.83	6	4.44	1.35	3.46	1	1.62	1.24	3.28	Q	1.22	0.45	0.95	1	0.15	0.3	0.51	6	5.64	1.84
AMTXXX	B	CTD014	20191025	1000	-31.86084	30.26767	1014.199	8.2986	35.4398	1.5395	175.656	0.0061	99.8476	0.0047	1.00E-12	3.94E-05	1.38E-05	35.60997274	8.171288582	2.195	4.39	9.85	4	20.74	1.9	4.88	1	46.48	27.85	92.83	Q	9.82	1.35	3.46	1	2.86	1.24	3.28	Q	1.7	0.45	0.95	1	0.15	0.3	0.51	6	8.84	1.84
AMTXXX	B	CTD014	20191025	500	-31.86084	30.26767	506.334	13.6222	35.8159	1.8088	184.148	0.012	99.6987	-0.024	1.00E-12	3.94E-05	2.28E-05	35.98593777	13.51917139	24.24	4.39	9.85	1	17.86	1.9	4.88	1	31.26	27.85	92.83	Q	17.8	1.35	3.46	1	2.36	1.24	3.28	Q	1.46	0.45	0.95	1	0.15	0.3	0.51	6	8.92	1.84
AMTXXX	B	CTD014	20191025	200	-31.86084	30.26767	202.906	18.0982	36.5053	2.1027	198.17	0.0197	99.5083	-0.024	0.13102	1.27E-06	-0.0001355	36.67788743	18.01012925	29.56	4.39	9.85	1	21.72	1.9	4.88	1	29.44	27.85	92.83	Q	18.86	1.35	3.46	1	2	1.24	3.28	Q	0.68	0.45	0.95	Q	0.15	0.3	0.51	9	7.64	1.84
AMTXXX	B	CTD014	20191025	115	-31.86084	30.26767	112.984	19.8528	36.7407	2.3233	215.787	0.0414	98.9705	0.0812	7.0769	0.088464	5.38E-05	36.91426677	19.76996543	28.54	4.39	9.85	1	20.12	1.9	4.88	1	13.925	27.85	92.83	6	18.64	1.35	3.46	1	3.02	1.24	3.28	Q	0.52	0.45	0.95	Q	0.15	0.3	0.51	9	7.52	1.84
AMTXXX	B	CTD014	20191025	5	-31.86084	30.26767	10.438	25.161	37.1856	2.3972	201.731	0.0502	98.7518	0.0178	71.695	5.8177	5.46E-05	37.36124267	25.07614503	19.72	4.39	9.85	1	29.86	1.9	4.88	1	33.68	27.85	92.83	Q	21.8	1.35	3.46	1	3.04	1.24	3.28	Q	0.64	0.45	0.95	Q	0.15	0.3	0.72	9	9.56	1.84
AMTXXX	B	CTD016	20191026	2000	-33.68466	27.95417	2030.829	4.1337	35.079	1.572	230.107	0.002	99.9505	0.0005	1.00E-12	2.80E-05	-2.05E-05	35.24898629	3.954294813	1.02	2.04	6.8	6	0.495	0.99	2.22	6	13.925	27.85	92.83	5	0.635	1.27	3.32	6	0.7	1.4	3.39	6	0.305	0.61	1.38	6	0.15	0.3	0.51	6	1.54	3.08
AMTXXX	B	CTD016	20191026	1500	-33.68466	27.95417	1520.000	5.8391	35.2593	1.5676	205.22301	0.0042	99.8952	-0.0027	1.00E-12	1.00E-12	-0.0000049680002	35.42927994746636	5.6848742185637375	1.02	2.04	6.8	5	0.495	0.99	2.22	9	13.925	27.85	92.83	5	0.635	1.27	3.32	9	0.7	1.4	3.39	6	0.305	0.61	1.38	6	0.15	0.3	0.51	6	1.54	3.08
AMTXXX	B	CTD016	20191026	1000	-33.68466	27.95417	1013.564	8.048	35.3404	1.4608	163.567	0.0061	99.848	-0.0015	1.00E-12	2.54E-05	-1.84E-05	35.51052871	7.924632211	3.96	2.04	6.8	Q	2.74	0.99	2.22	1	13.925	27.85	92.83	6	2.94	1.27	3.32	Q	1.4	1.4	3.39	Q	1.5	0.61	1.38	1	0.15	0.3	0.51	6	1.54	3.08
AMTXXX	B	CTD016	20191026	500	-33.68466	27.95417	504.591	13.5899	35.8394	1.7813	180.384	0.0121	99.6968	-0.024	1.00E-12	3.26E-05	-6.01E-05	36.00956142	13.48670783	26.68	2.04	6.8	1	16.92	0.99	2.22	1	35.06	27.85	92.83	Q	18.74	1.27	3.32	1	2.78	1.4	3.39	Q	1.46	0.61	1.38	1	0.15	0.3	0.51	6	8.44	3.08
AMTXXX	B	CTD016	20191026	200	-33.68466	27.95417	203.456	18.6196	36.6455	2.0826	193.675	0.0188	99.5317	-0.024	0.17215	1.00E-12	0.016279	36.81871634	18.5259574	30.2	2.04	6.8	1	22.64	0.99	2.22	1	31.4	27.85	92.83	Q	19.56	1.27	3.32	1	2.98	1.4	3.39	Q	0.76	0.61	1.38	Q	0.15	0.3	0.51	6	8.04	3.08
AMTXXX	B	CTD016	20191026	120	-33.68466	27.95417	126.154	20.7128	36.9606	2.3523	215.784	0.0389	99.0322	-0.024	4.9705	0.057399	0.016279	37.13518694	20.61873115	1.02	2.04	6.8	4	23	0.99	2.22	1	13.925	27.85	92.83	6	20.24	1.27	3.32	1	2.52	1.4	3.39	Q	0.305	0.61	1.38	6	0.15	0.3	0.51	9	7.36	3.08
AMTXXX	B	CTD016	20191026	5	-33.68466	27.95417	6.562	25.3248	37.4482	2.398	200.877	0.0505	98.7452	-0.024	59.479	8.9735	2.76E-05	37.62506312	25.23062078	1.02	2.04	6.8	4	23.88	0.99	2.22	1	29.78	27.85	92.83	Q	19.66	1.27	3.32	1	3.76	1.4	3.39	1	1	0.61	1.38	Q	0.15	0.3	0.51	6	7.84	3.08
AMTXXX	B	CTD018	20191027	2000	-35.19482	26.13983	2030.904	3.956	35.0544	1.5503	226.486	0.0013	99.9665	-0.0006	1.00E-12	2.63E-05	-0.000142	35.22450865	3.779807482	4.08	2.04	6.8	Q	0.495	0.99	2.22	6	2.115	4.23	14.1	6	0.635	1.27	3.32	6	2.42	1.4	3.39	Q	0.305	0.61	1.38	6	0.15	0.3	0.51	6	1.54	3.08
AMTXXX	B	CTD018	20191027	1500	-35.19482	26.13983	1519.168	4.9878	35.1126	1.5875	213.423	0.002	99.9505	0.0043	1.00E-12	1.86E-05	-0.0001356	35.28206089	4.846424624	1.02	2.04	6.8	5	0.495	0.99	2.22	6	2.115	4.23	14.1	6	0.635	1.27	3.32	6	0.7	1.4	3.39	6	0.305	0.61	1.38	6	0.15	0.3	0.51	6	1.54	3.08
AMTXXX	B	CTD018	20191027	1000	-35.19482	26.13983	1012.687	7.2576	35.1973	1.4372	162.762	0.0043	99.8933	0	1.00E-12	2.50E-05	0.016279	35.36705161	7.143445394	4.92	2.04	6.8	Q	2.34	0.99	2.22	1	5.72	4.23	14.1	Q	2.04	1.27	3.32	Q	2	1.4	3.39	Q	0.305	0.61	1.38	6	0.15	0.3	0.51	6	1.54	3.08
AMTXXX	B	CTD018	20191027	500	-35.19482	26.13983	504.989	13.6332	35.8469	1.7784	179.677	0.0113	99.7182	-0.024	1.00E-12	3.01E-05	0.01628	36.01710492	13.52957581	38.14	2.04	6.8	1	22.16	0.99	2.22	1	58.32	4.23	14.1	1	25.24	1.27	3.32	1	4	1.4	3.39	1	1.96	0.61	1.38	1	0.15	0.3	0.51	6	12	3.08
AMTXXX	B	CTD018	20191027	200	-35.19482	26.13983	201.908	18.9029	36.6985	2.0426	187.603	0.0197	99.5093	-0.024	0.10415	1.00E-12	0.016294	36.87193112	18.8072094	28.94	2.04	6.8	1	19.66	0.99	2.22	1	36.28	4.23	14.1	1	17.84	1.27	3.32	1	2.6	1.4	3.39	Q	0.305	0.61	1.38	6	0.15	0.3	0.51	6	7.88	3.08
AMTXXX	B	CTD018	20191027	120	-35.19482	26.13983	121.507	21.251	37.1095	2.3456	212.699	0.0392	99.0241	-0.024	3.1956	0.021991	0.01628	37.28477012	21.15178568	1.02	2.04	6.8	4	22.7	0.99	2.22	1	35.8	4.23	14.1	1	19.42	1.27	3.32	1	2.32	1.4	3.39	Q	0.305	0.61	1.38	6	0.15	0.3	0.51	9	7.52	3.08
AMTXXX	B	CTD018	20191027	5	-35.19482	26.13983	6.077	26.1417	37.6329	2.4027	198.403	0.0507	98.7416	-0.024	287.48	9.1056	4.00E-05	37.81059896	26.03947065	1.02	2.04	6.8	4	37.28	0.99	2.22	1	46.14	27.85	92.83	Q	27.52	1.27	3.32	1	5.66	1.4	3.39	1	0.92	0.61	1.38	Q	0.15	0.3	0.51	6	10.64	3.08
AMTXXX	B	CTD020	20191028	2000	-37.69934	22.58767	2032.026	3.9498	35.0253	1.5515	226.941	0.0013	99.9674	-0.0025	1.00E-12	2.71E-05	-9.17E-05	35.19527367	3.773983026	2.885	5.77	14.2	6	0.92	1.84	4.68	6	2.115	4.23	14.1	5	1.42	2.84	7.68	6	0.94	1.88	4.94	6	0.41	0.82	2.14	6	0.375	0.75	2.1	6	0.44	0.88
AMTXXX	B	CTD020	20191028	1500	-37.69934	22.58767	1519.753	5.05	35.0548	1.5209	200.301	0.0025	99.9379	0.0049	1.00E-12	2.75E-05	-8.42E-05	35.2241101	4.908595099	2.885	5.77	14.2	4	2.16	1.84	4.68	Q	7.6	4.23	14.1	Q	1.42	2.84	7.68	6	0.94	1.88	4.94	6	0.41	0.82	2.14	6	0.375	0.75	2.1	6	0.44	0.88
AMTXXX	B	CTD020	20191028	1000	-37.69934	22.58767	1012.839	6.8136	35.0562	1.3013	140.904	0.0062	99.844	0.0056	1.00E-12	3.47E-05	-0.0001364	35.22561808	6.705429067	2.885	5.77	14.2	6	0.92	1.84	4.68	6	2.115	4.23	14.1	6	1.42	2.84	7.68	6	0.94	1.88	4.94	6	0.84	0.82	2.14	Q	0.375	0.75	2.1	6	0.44	0.88
AMTXXX	B	CTD020	20191028	500	-37.69934	22.58767	507.57	12.7811	35.7147	1.4568	137.142	0.0115	99.7126	-0.024	1.00E-12	3.43E-05	0.016282	35.88458095	12.68401715	30.48	5.77	14.2	1	17.84	1.84	4.68	1	47.22	4.23	14.1	1	18.16	2.84	7.68	1	2.94	1.88	4.94	Q	1.68	0.82	2.14	Q	0.375	0.75	2.1	6	9.12	0.88
AMTXXX	B	CTD020	20191028	200	-37.69934	22.58767	203.726	19.064	36.7319	1.9032	170.231	0.0175	99.5624	-0.024	0.17486	1.00E-12	0.01628	36.90551034	18.96654697	26.18	5.77	14.2	1	18.08	1.84	4.68	1	31.42	4.23	14.1	1	16.94	2.84	7.68	1	2.1	1.88	4.94	Q	0.82	0.82	2.14	Q	0.375	0.75	2.1	6	7.06	0.88
AMTXXX	B	CTD020	20191028	105	-37.69934	22.58767	108.2	22.7638	37.3177	2.349	206.97	0.041	98.9812	-0.024	8.2203	0.1293	0.01628	37.49392368	22.65693773	55.04	5.77	14.2	1	50.44	1.84	4.68	1	58.56	4.23	14.1	1	27.74	2.84	7.68	1	4.06	1.88	4.94	Q	0.41	0.82	2.14	6	0.375	0.75	2.1	6	12.14	0.88
AMTXXX	B	CTD020	20191028	5	-37.69934	22.58767	7.419	26.7385	37.5894	2.3978	196.134	0.0538	98.664	-0.024	506.68	14.233	2.37E-06	37.76682398	26.63695967	16.7	5.77	14.2	1	15.12	1.84	4.68	1	13.925	27.85	92.83	6	11.6	2.84	7.68	1	0.94	1.88	4.94	6	0.41	0.82	2.14	6	0.375	0.75	2.1	9	4.1	0.88
AMTXXX	B	CTD021	20191029	2000	-34.77768	19.79867	2023.586	3.7443	35.0068	1.5419	225.992	0.0151	99.6225	0.0098	1.00E-12	2.37E-05	-0.0001364	35.17650209	3.572896389	1.78	3.56	7.82	6	0.65	1.3	3.17	6	2.115	4.23	14.1	5	0.92	1.84	4.82	6	0.87	1.74	4.61	6	0.23	0.46	1.11	6	0.15	0.3	0.51	6	0.92	1.84
AMTXXX	B	CTD021	20191029	1500	-34.77768	19.79867	1512.969	4.8742	35.0498	1.5146	199.643	0.016	99.6009	0.0186	1.00E-12	2.46E-05	0.016278	35.21908235	4.735718314	1.78	3.56	7.82	6	0.65	1.3	3.17	6	2.115	4.23	14.1	5	0.92	1.84	4.82	6	0.87	1.74	4.61	6	0.23	0.46	1.11	6	0.15	0.3	0.51	6	0.92	1.84
AMTXXX	B	CTD021	20191029	1000	-34.77768	19.79867	1005.994	6.0994	34.9357	1.2817	140.007	0.0185	99.5398	0.021	1.00E-12	2.88E-05	0.016278	35.10468883	5.999748498	1.78	3.56	7.82	6	0.65	1.3	3.17	6	2.115	4.23	14.1	6	0.92	1.84	4.82	6	0.87	1.74	4.61	6	0.5	0.46	1.11	Q	0.15	0.3	0.51	6	0.92	1.84
AMTXXX	B	CTD021	20191029	500	-34.77768	19.79867	500.577	11.8782	35.5521	1.2188	105.106	0.0254	99.3671	0.0203	1.00E-12	3.18E-05	0.016366	35.7217116	11.7897154	14.38	3.56	7.82	1	8.4	1.3	3.17	1	23.5	4.23	14.1	1	9.04	1.84	4.82	1	1.86	1.74	4.61	Q	1.32	0.46	1.11	1	0.15	0.3	0.51	6	5.66	1.84
AMTXXX	B	CTD021	20191029	200	-34.77768	19.79867	196.716	17.9489	36.5131	1.6929	147.52	0.0316	99.2137	0.0349	0.080266	8.47E-07	0.016298	36.6858293	17.86204261	24.5	3.56	7.82	1	20.08	1.3	3.17	1	34.38	4.23	14.1	1	17.14	1.84	4.82	1	1.84	1.74	4.61	Q	0.58	0.46	1.11	Q	0.15	0.3	0.51	6	7.72	1.84
AMTXXX	B	CTD021	20191029	95	-34.77768	19.79867	96.307	22.555	37.1661	2.3458	207.227	0.0604	98.5013	0.1662	10.963	0.14852	0.016281	37.34163927	22.45628096	20.56	3.56	7.82	1	18.84	1.3	3.17	1	28.42	4.23	14.1	1	15.94	1.84	4.82	1	1.76	1.74	4.61	Q	0.23	0.46	1.11	6	0.15	0.3	0.51	9	6.96	1.84
AMTXXX	B	CTD021	20191029	5	-34.77768	19.79867	4.864	27.3079	36.9566	2.4077	195.738	0.0663	98.3568	0.0016	1008.5	19.424	5.35E-05	37.13108417	27.23199967	13.1	3.56	7.82	1	11.52	1.3	3.17	1	12.88	4.23	14.1	Q	8.02	1.84	4.82	1	0.87	1.74	4.61	6	0.23	0.46	1.11	6	0.15	0.3	0.51	9	2.84	1.84
AMTXXX	B	CTD023	20191030	2000	-32.15134	17.279	2029.542	3.5689	34.9777	1.5507	229.344	0.0061	99.8482	0.017	1.00E-12	3.22E-05	-0.0001084	35.14715365	3.400156141	2.885	5.77	14.2	6	0.92	1.84	4.68	6	2.115	4.23	14.1	6	1.42	2.84	7.68	6	0.94	1.88	4.94	6	0.41	0.82	2.14	6	0.375	0.75	2.1	6	0.44	0.88
AMTXXX	B	CTD023	20191030	1500	-32.15134	17.279	1518.187	4.5151	35.0147	1.512	201.304	0.007	99.8247	0.009	1.00E-12	3.47E-05	-0.0001083	35.18379861	4.381071023	2.885	5.77	14.2	6	0.92	1.84	4.68	6	2.115	4.23	14.1	6	1.42	2.84	7.68	6	0.94	1.88	4.94	6	0.41	0.82	2.14	6	0.375	0.75	2.1	6	0.44	0.88
AMTXXX	B	CTD023	20191030	850	-32.15134	17.279	860.313	6.687	34.9075	1.1607	114.426	0.0107	99.7333	0.0207	1.00E-12	3.26E-05	0.016278	35.07632159	6.597846727	2.885	5.77	14.2	6	0.92	1.84	4.68	6	2.115	4.23	14.1	6	1.42	2.84	7.68	6	0.94	1.88	4.94	6	0.84	0.82	2.14	Q	0.375	0.75	2.1	9	0.44	0.88
AMTXXX	B	CTD023	20191030	500	-32.15134	17.279	506.228	10.2274	35.2789	1.0507	83.798	0.0147	99.6325	0.0364	1.00E-12	3.18E-05	0.016366	35.44780761	10.15109794	12.24	5.77	14.2	Q	6.28	1.84	4.68	1	16.98	4.23	14.1	1	5.78	2.84	7.68	Q	2.9	1.88	4.94	Q	1	0.82	2.14	Q	0.375	0.75	2.1	6	3.88	0.88
AMTXXX	B	CTD023	20191030	200	-32.15134	17.279	202.447	15.3738	36.0085	1.299	104.547	0.0239	99.4064	0.045	1.00E-12	3.52E-05	0.01628	36.17922083	15.3060459	21.92	5.77	14.2	1	13.2	1.84	4.68	1	27.62	4.23	14.1	1	12.38	2.84	7.68	1	0.94	1.88	4.94	6	0.41	0.82	2.14	6	0.375	0.75	2.1	6	6.08	0.88
AMTXXX	B	CTD023	20191030	80	-32.15134	17.279	81.477	21.9938	36.7098	2.2781	201.961	0.0855	97.8855	0.3182	12.604	0.14237	0.01628	36.88321099	21.91468905	30.64	5.77	14.2	1	21.58	1.84	4.68	1	31.7	4.23	14.1	1	15.22	2.84	7.68	1	2.36	1.88	4.94	Q	0.41	0.82	2.14	6	0.375	0.75	2.1	6	6.36	0.88
AMTXXX	B	CTD023	20191030	5	-32.15134	17.279	6.922	27.3795	36.7742	2.3999	195.197	0.0614	98.4761	0.0209	745.11	14.627	3.28E-05	36.94784268	27.31051083	18.84	5.77	14.2	1	12.2	1.84	4.68	1	12.34	4.23	14.1	Q	8.1	2.84	7.68	1	0.94	1.88	4.94	6	0.41	0.82	2.14	6	0.375	0.75	2.1	9	2.62	0.88
AMTXXX	B	CTD025	20191031	2000	-29.68433	14.73833	2031.1	3.5557	34.9737	1.5216	223.004	0.0053	99.8666	0.0246	1.00E-12	3.09E-05	-0.0001356	35.14290878	3.387076268	1.78	3.56	7.82	6	0.65	1.3	3.17	6	2.115	4.23	14.1	5	0.92	1.84	4.82	6	0.87	1.74	4.61	6	0.23	0.46	1.11	6	0.15	0.3	0.51	6	0.92	1.84
AMTXXX	B	CTD025	20191031	1500	-29.68433	14.73833	1519.858	4.4521	34.9953	1.4785	195.056	0.0063	99.8431	0.0165	1.00E-12	2.97E-05	0.016279	35.16422975	4.318959237	1.78	3.56	7.82	6	0.65	1.3	3.17	6	2.115	4.23	14.1	5	0.92	1.84	4.82	6	0.87	1.74	4.61	6	0.23	0.46	1.11	6	0.15	0.3	0.51	6	0.92	1.84
AMTXXX	B	CTD025	20191031	850	-29.68433	14.73833	861.101	6.594	34.8621	1.1057	105.196	0.0093	99.7677	0.03	1.00E-12	2.75E-05	0.016279	35.03088692	6.506117527	1.78	3.56	7.82	6	0.65	1.3	3.17	6	2.115	4.23	14.1	6	0.92	1.84	4.82	6	0.87	1.74	4.61	6	0.23	0.46	1.11	6	0.15	0.3	0.51	9	0.92	1.84
AMTXXX	B	CTD025	20191031	500	-29.68433	14.73833	507.502	9.8546	35.1389	0.9032	62.077	0.0153	99.6165	0.0369	1.00E-12	2.97E-05	0.016366	35.30757423	9.782460198	4.64	3.56	7.82	Q	2.68	1.3	3.17	Q	4.46	4.23	14.1	Q	2.38	1.84	4.82	Q	0.87	1.74	4.61	6	0.23	0.46	1.11	6	0.15	0.3	0.51	6	1.88	1.84
AMTXXX	B	CTD025	20191031	170	-29.68433	14.73833	172.153	14.6039	35.8509	1.2163	94.589	0.0199	99.5027	0.039	0.063765	4.66E-06	0.016366	36.02121189	14.54645775	15.88	3.56	7.82	1	10.26	1.3	3.17	1	21.8	4.23	14.1	1	9.68	1.84	4.82	1	0.87	1.74	4.61	6	0.23	0.46	1.11	6	0.15	0.3	0.51	6	5.3	1.84
AMTXXX	B	CTD025	20191031	72	-29.68433	14.73833	74.654	21.2043	36.9246	2.1107	184.953	0.091	97.7514	0.5091	16.638	0.18933	0.016281	37.09917833	21.12043804	25.22	3.56	7.82	1	20.38	1.3	3.17	1	29.58	4.23	14.1	1	16.3	1.84	4.82	1	0.87	1.74	4.61	6	0.23	0.46	1.11	6	0.15	0.3	0.51	9	6.7	1.84
AMTXXX	B	CTD025	20191031	5	-29.68433	14.73833	7.991	27.5727	36.3882	2.3975	194.795	0.069	98.2893	0.0294	741	13.845	-1.44E-05	36.5600085	27.51921772	12.76	3.56	7.82	1	10.54	1.3	3.17	1	11.72	4.23	14.1	Q	8.78	1.84	4.82	1	0.87	1.74	4.61	6	0.23	0.46	1.11	6	0.15	0.3	0.51	9	2.9	1.84
AMTXXX	B	CTD027	20191101	2000	-27.96017	11.844	2030.372	3.5394	34.9693	1.5607	231.58	0.0053	99.867	0.0137	1.00E-12	2.67E-05	-0.0001364	35.13823446	3.37117128	1.78	3.56	7.82	6	0.65	1.3	3.17	6	2.115	4.23	14.1	5	0.92	1.84	4.82	6	0.87	1.74	4.61	6	0.23	0.46	1.11	6	0.15	0.3	0.51	9	0.92	1.84
AMTXXX	B	CTD027	20191101	1500	-27.96017	11.844	1519.12	4.4437	34.9741	1.5231	203.926	0.0051	99.8738	0.0191	1.00E-12	2.97E-05	0.016278	35.1427473	4.311016022	1.78	3.56	7.82	6	0.65	1.3	3.17	6	2.115	4.23	14.1	5	0.92	1.84	4.82	6	0.87	1.74	4.61	6	0.23	0.46	1.11	6	0.15	0.3	0.51	6	0.92	1.84
AMTXXX	B	CTD027	20191101	900	-27.96017	11.844	910.743	5.7162	34.7483	1.134	113.476	0.0093	99.7662	0.0302	1.00E-12	2.97E-05	0.016278	34.91675323	5.631535902	16.64	3.56	7.82	1	5.04	1.3	3.17	1	2.115	4.23	14.1	6	0.92	1.84	4.82	6	0.87	1.74	4.61	6	0.74	0.46	1.11	Q	0.15	0.3	0.51	6	0.92	1.84
AMTXXX	B	CTD027	20191101	450	-27.96017	11.844	456.066	9.4664	35.0361	0.8272	50.604	0.0158	99.6056	0.0395	1.00E-12	3.14E-05	0.016366	35.20421076	9.403864039	1.78	3.56	7.82	6	1.6	1.3	3.17	Q	2.115	4.23	14.1	6	0.92	1.84	4.82	6	0.87	1.74	4.61	6	0.23	0.46	1.11	6	0.15	0.3	0.51	6	0.92	1.84
AMTXXX	B	CTD027	20191101	170	-27.96017	11.844	172.804	11.7812	35.1772	1.1553	92.391	0.0197	99.5089	0.0449	1.00E-12	3.18E-05	0.016366	35.34464381	11.74440224	1.78	3.56	7.82	6	2.12	1.3	3.17	Q	2.115	4.23	14.1	6	0.92	1.84	4.82	6	0.87	1.74	4.61	6	0.23	0.46	1.11	6	0.15	0.3	0.51	6	0.92	1.84
AMTXXX	B	CTD027	20191101	50	-27.96017	11.844	53.319	18.0253	35.7454	1.6004	135.332	0.1352	96.6757	0.5624	18.92	0.16291	0.00011112	35.91437434	17.98551868	6.3	3.56	7.82	Q	5.34	1.3	3.17	1	7.26	4.23	14.1	Q	4.7	1.84	4.82	Q	0.87	1.74	4.61	6	0.23	0.46	1.11	9	0.15	0.3	0.51	9	0.92	1.84
AMTXXX	B	CTD027	20191101	5	-27.96017	11.844	6.911	28.0065	36.0941	2.4179	195.864	0.082	97.9722	0.0597	711.72	11.061	4.17E-05	36.2645688	27.96561951	29.2	3.56	7.82	1	17.08	1.3	3.17	1	22.94	4.23	14.1	1	13.94	1.84	4.82	1	0.87	1.74	4.61	6	0.23	0.46	1.11	9	0.15	0.3	0.51	9	4.84	1.84
AMTXXX	B	CTD029	20191102	2000	-26.19934	8.89167	2029.308	3.5397	34.9626	1.5628	232.013	0.0051	99.874	0.0113	1.00E-12	2.33E-05	0.016278	35.13137675	3.371654596	1.78	3.56	7.82	4	0.65	1.3	3.17	6	2.115	4.23	14.1	6	0.92	1.84	4.82	6	0.87	1.74	4.61	6	0.23	0.46	1.11	6	0.15	0.3	0.51	9	0.92	1.84
AMTXXX	B	CTD029	20191102	1500	-26.19934	8.89167	1519.242	4.288	34.9545	1.5272	205.645	0.0053	99.8681	0.0282	1.00E-12	2.80E-05	0.016278	35.12288693	4.157510851	1.78	3.56	7.82	6	0.65	1.3	3.17	6	2.115	4.23	14.1	5	0.92	1.84	4.82	6	0.87	1.74	4.61	6	0.23	0.46	1.11	6	0.15	0.3	0.51	6	0.92	1.84
AMTXXX	B	CTD029	20191102	850	-26.19934	8.89167	860.079	5.77	34.6838	1.0857	103.983	0.0104	99.7423	0.0321	1.00E-12	3.14E-05	0.016278	34.85199219	5.690650756	1.78	3.56	7.82	6	0.65	1.3	3.17	6	2.115	4.23	14.1	5	0.92	1.84	4.82	6	0.87	1.74	4.61	6	0.23	0.46	1.11	6	0.15	0.3	0.51	6	0.92	1.84
AMTXXX	B	CTD029	20191102	500	-26.19934	8.89167	506.487	8.9905	34.962	0.8108	48.927	0.0148	99.6311	0.0404	1.00E-12	2.58E-05	0.016366	35.13010237	8.925429624	1.78	3.56	7.82	6	0.65	1.3	3.17	6	2.115	4.23	14.1	6	0.92	1.84	4.82	6	0.87	1.74	4.61	6	0.23	0.46	1.11	6	0.15	0.3	0.51	6	0.92	1.84
AMTXXX	B	CTD029	20191102	170	-26.19934	8.89167	172.322	12.147	35.1947	1.5185	142.247	0.018	99.5516	0.0301	0.070299	2.97E-06	0.016366	35.36229139	12.10929118	7.3	3.56	7.82	Q	4.7	1.3	3.17	1	9.42	4.23	14.1	Q	3.76	1.84	4.82	Q	0.87	1.74	4.61	6	0.23	0.46	1.11	6	0.15	0.3	0.51	6	2.36	1.84
AMTXXX	B	CTD029	20191102	70	-26.19934	8.89167	72.112	17.851	35.8169	1.4851	121.118	0.056	98.6094	0.2523	7.9173	0.083346	0.016305	35.98662164	17.80601691	8.92	3.56	7.82	1	5.48	1.3	3.17	1	7.52	4.23	14.1	Q	4.2	1.84	4.82	Q	0.87	1.74	4.61	6	0.23	0.46	1.11	9	0.15	0.3	0.51	9	2.3	1.84
AMTXXX	B	CTD029	20191102	2	-26.19934	8.89167	3.757	29.0967	35.3139	2.4	191.391	0.0641	98.4114	0.0277	968.17	16.315	8.04E-06	35.48075561	29.09080978	13.34	3.56	7.82	1	7.98	1.3	3.17	1	7.98	4.23	14.1	Q	5.34	1.84	4.82	1	0.87	1.74	4.61	6	0.23	0.46	1.11	6	0.15	0.3	0.51	9	0.92	1.84
AMTXXX	B	CTD031	20191103	2000	-25.00168	5.52183	2029.817	3.5941	34.9615	1.5643	232.08	0.0042	99.8954	0.0105	1.00E-12	3.43E-05	0.016278	35.13016924	3.425133739	1.78	3.56	7.82	6	0.65	1.3	3.17	6	2.115	4.23	14.1	6	1.42	2.84	7.68	6	0.87	1.74	4.61	6	0.23	0.46	1.11	6	0.15	0.3	0.51	6	0.92	1.84
AMTXXX	B	CTD031	20191103	1500	-25.00168	5.52183	1518.908	4.2998	34.9542	1.5501	210.035	0.0046	99.8847	0.0244	1.00E-12	3.01E-05	0.016278	35.12236878	4.169201089	1.78	3.56	7.82	6	0.65	1.3	3.17	6	2.115	4.23	14.1	6	1.42	2.84	7.68	6	0.87	1.74	4.61	6	0.23	0.46	1.11	6	0.15	0.3	0.51	6	0.92	1.84
AMTXXX	B	CTD031	20191103	800	-25.00168	5.52183	809.904	5.3623	34.6085	1.1867	122.431	0.0092	99.7692	0.0288	1.00E-12	3.09E-05	0.016278	34.77643365	5.291431419	1.78	3.56	7.82	6	0.65	1.3	3.17	6	2.115	4.23	14.1	5	1.42	2.84	7.68	6	0.87	1.74	4.61	6	0.23	0.46	1.11	6	0.15	0.3	0.51	6	0.92	1.84
AMTXXX	B	CTD031	20191103	500	-25.00168	5.52183	506.214	7.8725	34.7852	0.9634	74.717	0.0138	99.6556	0.0438	1.00E-12	3.18E-05	0.016339	34.95254579	7.815199372	1.78	3.56	7.82	6	0.65	1.3	3.17	6	2.115	4.23	14.1	6	1.42	2.84	7.68	6	0.87	1.74	4.61	6	0.23	0.46	1.11	6	0.15	0.3	0.51	9	0.92	1.84
AMTXXX	B	CTD031	20191103	200	-25.00168	5.52183	202.111	12.4675	35.239	1.3381	116.737	0.0177	99.5592	0.0381	0.0079317	3.52E-05	0.016366	35.40673133	12.42428525	1.78	3.56	7.82	6	1.96	1.3	3.17	Q	2.115	4.23	14.1	6	1.42	2.84	7.68	6	0.87	1.74	4.61	6	0.23	0.46	1.11	6	0.15	0.3	0.51	6	0.92	1.84
AMTXXX	B	CTD031	20191103	72	-25.00168	5.52183	71.253	23.8518	36.1649	1.9631	161.244	0.089	97.8	0.4781	17.998	0.18828	0.016281	36.33603576	23.79256496	8.28	3.56	7.82	1	7.54	1.3	3.17	1	8.1	4.23	14.1	Q	5.62	2.84	7.68	Q	0.87	1.74	4.61	6	0.23	0.46	1.11	6	0.15	0.3	0.51	9	2.24	1.84
AMTXXX	B	CTD031	20191103	2	-25.00168	5.52183	7.025	29.4461	35.2231	2.4347	194.041	0.061	98.487	0.0254	449.96	9.0433	7.31E-05	35.38954178	29.44398878	8.6	3.56	7.82	1	6.48	1.3	3.17	1	8.04	4.23	14.1	Q	4.36	2.84	7.68	Q	0.87	1.74	4.61	6	0.23	0.46	1.11	6	0.15	0.3	0.51	9	0.92	1.84
AMTXXX	B	CTD033	20191104	2000	-25.00882	1.67667	2029.609	3.5497	34.9639	1.5956	239.096	0.0053	99.8674	0.0273	1.00E-12	3.01E-05	0.016278	35.13209779	3.381453508	2.885	5.77	14.2	6	0.92	1.84	4.68	6	2.115	4.23	14.1	6	0.92	1.84	4.82	6	0.94	1.88	4.94	6	0.41	0.82	2.14	6	0.375	0.75	2.1	6	0.44	0.88
AMTXXX	B	CTD033	20191104	1500	-25.00882	1.67667	1518.794	4.3601	34.958	1.577	215.221	0.0063	99.842	0.0162	1.00E-12	3.30E-05	0.016278	35.1257551	4.228713664	2.885	5.77	14.2	6	0.92	1.84	4.68	6	2.115	4.23	14.1	5	0.92	1.84	4.82	6	0.94	1.88	4.94	6	0.41	0.82	2.14	6	0.375	0.75	2.1	6	0.44	0.88
AMTXXX	B	CTD033	20191104	800	-25.00882	1.67667	809.869	4.8732	34.5495	1.2996	144.355	0.0108	99.7318	0.0208	1.00E-12	3.47E-05	0.016278	34.71703969	4.806370326	2.885	5.77	14.2	6	0.92	1.84	4.68	6	2.115	4.23	14.1	6	0.92	1.84	4.82	6	0.94	1.88	4.94	6	0.41	0.82	2.14	6	0.375	0.75	2.1	6	0.44	0.88
AMTXXX	B	CTD033	20191104	500	-25.00882	1.67667	505.893	7.0782	34.6174	1.2551	124.045	0.0146	99.6362	0.0304	1.00E-12	3.26E-05	0.016366	34.7838371	7.026887357	2.885	5.77	14.2	6	0.92	1.84	4.68	6	4.74	4.23	14.1	Q	0.92	1.84	4.82	6	0.94	1.88	4.94	6	0.41	0.82	2.14	6	0.375	0.75	2.1	6	0.44	0.88
AMTXXX	B	CTD033	20191104	300	-25.00882	1.67667	303.326	10.2116	34.9608	1.229	108.264	0.0176	99.5616	0.0322	1.00E-12	3.52E-05	0.0144	35.12749281	10.16616233	8.92	5.77	14.2	Q	5.32	1.84	4.68	1	7.02	4.23	14.1	Q	3.38	1.84	4.82	Q	0.94	1.88	4.94	6	0.41	0.82	2.14	9	0.375	0.75	2.1	9	1.62	0.88
AMTXXX	B	CTD033	20191104	76	-25.00882	1.67667	78.457	24.3047	35.9694	2.0333	167.681	0.0707	98.2489	0.3225	17.626	0.2697	0.016305	36.13951586	24.25104211	2.885	5.77	14.2	6	0.92	1.84	4.68	6	2.115	4.23	14.1	6	0.92	1.84	4.82	6	0.94	1.88	4.94	6	0.41	0.82	2.14	6	0.375	0.75	2.1	6	0.44	0.88
AMTXXX	B	CTD033	20191104	2	-25.00882	1.67667	4.1	28.4676	35.2019	2.4043	194.006	0.062	98.4618	0.0499	458.55	8.1507	1.88E-05	35.36817552	28.46513909	10.24	5.77	14.2	Q	5.64	1.84	4.68	1	6.86	4.23	14.1	Q	4.36	1.84	4.82	Q	0.94	1.88	4.94	6	0.41	0.82	2.14	6	0.375	0.75	2.1	9	1.38	0.88
AMTXXX	B	CTD036	20191106	5000	-25.0015	-5.04367	5111.644	0.8	34.7171	1.0952	211.334	-0.003	100.0643	0.0231	1.00E-12	2.92E-05	9.37E-05	34.89607505	0.376115725	1.02	2.04	6.8	6	0.495	0.99	2.22	6	2.115	4.23	14.1	6	0.635	1.27	3.32	6	0.7	1.4	3.39	6	0.305	0.61	1.38	6	0.15	0.3	0.51	6	1.54	3.08
AMTXXX	B	CTD036	20191106	2000	-25.0015	-5.04367	2028.887	3.5932	34.9662	1.5975	239.177	0	99.999	0.026	1.00E-12	2.97E-05	8.61E-05	35.13416593	3.424286956	1.02	2.04	6.8	6	0.495	0.99	2.22	6	2.115	4.23	14.1	6	0.635	1.27	3.32	6	0.7	1.4	3.39	6	0.305	0.61	1.38	6	0.15	0.3	0.51	6	1.54	3.08
AMTXXX	B	CTD036	20191106	1000	-25.0015	-5.04367	1011.523	4.2716	34.5913	1.3334	156.768	0.003	99.9257	0.0343	1.00E-12	3.35E-05	0.00011463	34.75892603	4.191356458	1.02	2.04	6.8	6	0.495	0.99	2.22	6	2.115	4.23	14.1	5	0.635	1.27	3.32	6	0.7	1.4	3.39	6	0.305	0.61	1.38	6	0.15	0.3	0.51	6	1.54	3.08
AMTXXX	B	CTD036	20191106	730	-25.0015	-5.04367	738.767	4.9683	34.4783	1.3197	146.326	0.005	99.8736	0.0294	1.00E-12	3.01E-05	9.38E-05	34.64490193	4.9079561	1.02	2.04	6.8	5	0.495	0.99	2.22	9	2.115	4.23	14.1	6	0.635	1.27	3.32	6	0.7	1.4	3.39	6	0.305	0.61	1.38	6	0.15	0.3	0.51	6	1.54	3.08
AMTXXX	B	CTD036	20191106	400	-25.0015	-5.04367	404.458	7.9741	34.7	1.0726	90.637	0.01	99.7491	0.0413	1.00E-12	2.80E-05	0.00010598	34.86602314	7.928512094	1.02	2.04	6.8	5	0.495	0.99	2.22	6	2.115	4.23	14.1	5	0.635	1.27	3.32	6	0.7	1.4	3.39	6	0.305	0.61	1.38	6	0.15	0.3	0.51	9	1.54	3.08
AMTXXX	B	CTD036	20191106	85	-25.0015	-5.04367	86.88	24.7056	36.5665	2.2365	188.601	0.083	97.9562	0.4425	30.9	0.46777	0.00016996	36.73934041	24.62779234	3.8	2.04	6.8	Q	3.88	0.99	2.22	1	4.68	4.23	14.1	Q	3.14	1.27	3.32	Q	0.7	1.4	3.39	6	0.305	0.61	1.38	6	0.15	0.3	0.51	9	1.54	3.08
AMTXXX	B	CTD036	20191106	2	-25.0015	-5.04367	3.981	26.7577	36.3621	2.3857	196.047	0.054	98.6497	0.0385	1572.1	26.175	0.00012514	36.53380439	26.70589729	7.64	2.04	6.8	1	4.14	0.99	2.22	1	5.98	4.23	14.1	Q	3.04	1.27	3.32	Q	0.7	1.4	3.39	6	0.305	0.61	1.38	6	0.15	0.3	0.51	6	1.54	3.08
AMTXXX	B	CTD038	20191107	2000	-24.9985	-8.406	2030.57	3.4136	34.9483	1.5746	235.487	-0.0018	100.044	0.0107	1.00E-12	3.35E-05	6.28E-05	35.11616612	3.247685298	1.02	2.04	6.8	5	0.495	0.99	2.22	6	2.115	4.23	14.1	6	0.635	1.27	3.32	6	0.7	1.4	3.39	6	0.305	0.61	1.38	6	0.15	0.3	0.51	6	1.54	3.08
AMTXXX	B	CTD038	20191107	1500	-24.9985	-8.406	1519.431	4.1343	34.944	1.582	217.579	-0.001	100.0243	0.0278	1.00E-12	3.09E-05	0.00010919	35.11151564	4.005865802	1.02	2.04	6.8	5	0.495	0.99	2.22	6	2.115	4.23	14.1	6	0.635	1.27	3.32	6	0.7	1.4	3.39	6	0.305	0.61	1.38	6	0.15	0.3	0.51	6	1.54	3.08
AMTXXX	B	CTD038	20191107	800	-24.9985	-8.406	811.04	4.6556	34.4693	1.3183	148.613	0.0022	99.9462	0.0318	1.00E-12	3.05E-05	7.33E-05	34.63594948	4.591127088	1.02	2.04	6.8	6	0.495	0.99	2.22	6	2.115	4.23	14.1	6	0.635	1.27	3.32	6	0.7	1.4	3.39	6	0.305	0.61	1.38	9	0.15	0.3	0.51	6	1.54	3.08
AMTXXX	B	CTD038	20191107	500	-24.9985	-8.406	507.363	6.9013	34.5997	1.1366	104.985	0.0063	99.842	0.0421	1.00E-12	3.22E-05	7.41E-05	34.76560911	6.850846406	1.02	2.04	6.8	5	0.495	0.99	2.22	6	2.115	4.23	14.1	6	0.635	1.27	3.32	6	0.7	1.4	3.39	6	0.305	0.61	1.38	6	0.15	0.3	0.51	9	1.54	3.08
AMTXXX	B	CTD038	20191107	300	-24.9985	-8.406	304.099	9.3897	34.8558	1.0681	86.102	0.0112	99.7203	0.0334	1.00E-12	3.09E-05	8.53E-05	35.02193549	9.348241742	1.02	2.04	6.8	6	0.495	0.99	2.22	6	2.115	4.23	14.1	6	0.635	1.27	3.32	6	0.7	1.4	3.39	6	0.305	0.61	1.38	6	0.15	0.3	0.51	6	1.54	3.08
AMTXXX	B	CTD038	20191107	100	-24.9985	-8.406	102.734	24.6122	36.7295	2.3037	196.371	0.0671	98.3365	0.3086	7.3222	0.10232	7.87E-05	36.90306931	24.5249484	4.54	2.04	6.8	Q	3.76	0.99	2.22	1	5.1	4.23	14.1	Q	2.82	1.27	3.32	Q	0.7	1.4	3.39	6	0.305	0.61	1.38	6	0.15	0.3	0.51	9	1.54	3.08
AMTXXX	B	CTD038	20191107	2	-24.9985	-8.406	4.705	25.829	36.3487	2.3836	198.986	0.0573	98.5784	0.0351	1239.8	20.244	0.00012264	36.52033955	25.77729515	5.94	2.04	6.8	Q	3.62	0.99	2.22	1	5.08	4.23	14.1	Q	3.12	1.27	3.32	Q	1.52	1.4	3.39	Q	0.305	0.61	1.38	9	0.15	0.3	0.51	9	1.54	3.08
AMTXXX	B	CTD040	20191108	2000	-25.00766	-11.882	2030.964	3.3714	34.9509	1.5896	238.917	-0.0027	100.0669	0.0126	1.00E-12	3.18E-05	-5.71E-05	35.11886688	3.206105124	2.885	5.77	14.2	4	0.92	1.84	4.68	6	2.115	4.23	14.1	6	1.42	2.84	7.68	6	0.94	1.88	4.94	6	0.41	0.82	2.14	6	0.375	0.75	2.1	6	0.44	0.88
AMTXXX	B	CTD040	20191108	1500	-25.00766	-11.882	1519.13	4.001	34.926	1.5688	215.744	-0.0023	100.0554	0.0186	1.00E-12	3.09E-05	-2.68E-05	35.09354062	3.874494213	2.885	5.77	14.2	6	0.92	1.84	4.68	6	2.115	4.23	14.1	5	1.42	2.84	7.68	6	0.94	1.88	4.94	6	0.41	0.82	2.14	6	0.375	0.75	2.1	6	0.44	0.88
AMTXXX	B	CTD040	20191108	800	-25.00766	-11.882	809.945	4.4918	34.4666	1.3378	152.863	0.0001	99.9964	0.0216	1.00E-12	3.60E-05	-9.19E-05	34.63306607	4.428543039	2.885	5.77	14.2	6	0.92	1.84	4.68	6	2.115	4.23	14.1	5	1.42	2.84	7.68	6	0.94	1.88	4.94	6	0.41	0.82	2.14	6	0.375	0.75	2.1	6	0.44	0.88
AMTXXX	B	CTD040	20191108	500	-25.00766	-11.882	507.364	6.463	34.5454	1.2855	131.244	0.0042	99.8965	0.0189	1.00E-12	3.39E-05	-1.73E-05	34.71081263	6.41516022	2.885	5.77	14.2	6	0.92	1.84	4.68	6	2.115	4.23	14.1	5	1.42	2.84	7.68	6	0.94	1.88	4.94	6	0.41	0.82	2.14	6	0.375	0.75	2.1	6	0.44	0.88
AMTXXX	B	CTD040	20191108	300	-25.00766	-11.882	303.637	10.6782	34.9709	1.2369	108.507	0.0083	99.7916	0.0248	1.00E-12	2.97E-05	2.90E-05	35.13721483	10.63135405	2.885	5.77	14.2	6	0.92	1.84	4.68	6	2.115	4.23	14.1	6	1.42	2.84	7.68	6	0.94	1.88	4.94	6	0.41	0.82	2.14	6	0.375	0.75	2.1	6	0.44	0.88
AMTXXX	B	CTD040	20191108	120	-25.00766	-11.882	122.806	22.2136	36.6436	2.2567	199.854	0.0644	98.4033	0.3019	5.9831	0.068501	0.016282	36.8167139	22.12818884	2.885	5.77	14.2	6	2.9	1.84	4.68	Q	2.115	4.23	14.1	6	1.42	2.84	7.68	6	0.94	1.88	4.94	6	0.41	0.82	2.14	6	0.375	0.75	2.1	9	0.44	0.88
AMTXXX	B	CTD040	20191108	2	-25.00766	-11.882	4.377	25.6974	36.8372	2.3852	199.031	0.0429	98.9327	0.0042	623.89	16.442	7.88E-05	37.01114041	25.62688506	2.885	5.77	14.2	6	3.7	1.84	4.68	Q	5.58	4.23	14.1	Q	3.14	2.84	7.68	Q	0.94	1.88	4.94	6	0.41	0.82	2.14	6	0.375	0.75	2.1	9	1.12	0.88
AMTXXX	B	CTD042	20191109	2000	-25.00333	-15.4425	2030.589	3.1706	34.9136	1.5379	228.954	-0.0032	100.0807	0.0173	1.00E-12	3.56E-05	-9.69E-05	35.08140415	3.009089739	1.78	3.56	7.82	6	0.65	1.3	3.17	6	2.115	4.23	14.1	5	0.92	1.84	4.82	6	0.87	1.74	4.61	6	0.23	0.46	1.11	9	0.15	0.3	0.51	9	0.92	1.84
AMTXXX	B	CTD042	20191109	1500	-25.00333	-15.4425	1519.001	3.9932	34.8868	1.5275	207.205	-0.0024	100.0596	0.0127	1.00E-12	3.56E-05	-5.65E-05	35.05429785	3.867294265	1.78	3.56	7.82	6	0.65	1.3	3.17	6	2.115	4.23	14.1	5	0.92	1.84	4.82	6	0.87	1.74	4.61	6	0.23	0.46	1.11	9	0.15	0.3	0.51	9	0.92	1.84
AMTXXX	B	CTD042	20191109	700	-25.00333	-15.4425	709.694	4.6806	34.4174	1.4562	171.447	0.0004	99.9889	0.0124	1.00E-12	3.43E-05	-0.0001248	34.58298794	4.625208455	1.78	3.56	7.82	6	0.65	1.3	3.17	6	2.115	4.23	14.1	5	0.92	1.84	4.82	6	0.87	1.74	4.61	6	0.23	0.46	1.11	6	0.15	0.3	0.51	9	0.92	1.84
AMTXXX	B	CTD042	20191109	500	-25.00333	-15.4425	506.705	6.9359	34.5598	1.4205	151.539	0.0028	99.9291	0.0157	1.00E-12	3.52E-05	-9.43E-05	34.72489961	6.885976853	9.32	3.56	7.82	1	2.44	1.3	3.17	Q	2.115	4.23	14.1	5	0.92	1.84	4.82	6	0.87	1.74	4.61	6	0.23	0.46	1.11	9	0.15	0.3	0.51	9	0.92	1.84
AMTXXX	B	CTD042	20191109	300	-25.00333	-15.4425	303.478	12.1058	35.0758	1.5387	147.822	0.0066	99.8358	0.0191	8.82E-05	3.73E-05	1.88E-05	35.24211814	12.05331786	1.78	3.56	7.82	6	1.36	1.3	3.17	Q	2.115	4.23	14.1	6	0.92	1.84	4.82	6	0.87	1.74	4.61	9	0.23	0.46	1.11	9	0.15	0.3	0.51	9	0.92	1.84
AMTXXX	B	CTD042	20191109	120	-25.00333	-15.4425	161.572	22.6626	36.8279	2.2818	201.576	0.0406	98.99	0.2305	5.0072	0.074888	3.02E-05	37.0018543	22.56220442	4.2	3.56	7.82	Q	3.22	1.3	3.17	1	2.115	4.23	14.1	6	2.8	1.84	4.82	Q	0.87	1.74	4.61	6	0.23	0.46	1.11	9	0.15	0.3	0.51	9	0.92	1.84
AMTXXX	B	CTD042	20191109	2	-25.00333	-15.4425	4.22	25.507	37.0977	2.4002	200.865	0.0416	98.9658	-0.0077	1463.7	27.872	6.26E-05	37.27283459	25.42659454	4.56	3.56	7.82	Q	4.7	1.3	3.17	1	2.115	4.23	14.1	6	3.2	1.84	4.82	Q	0.87	1.74	4.61	6	0.23	0.46	1.11	9	0.15	0.3	0.51	9	0.92	1.84
AMTXXX	B	CTD044	20191111	2000	-24.83749	-21.4375	2030.664	3.2713	34.9398	1.5798	237.56	-0.0028	100.0694	0.0083	1.00E-12	3.05E-05	0.016282	35.10716751	3.107817719	2.195	4.39	9.85	6	0.95	1.9	4.88	9	2.115	4.23	14.1	5	0.675	1.35	3.46	6	0.62	1.24	3.28	6	0.225	0.45	0.95	9	0.15	0.3	0.51	9	0.92	1.84
AMTXXX	B	CTD044	20191111	1500	-24.83749	-21.4375	1519.389	3.2698	34.7917	1.4849	202.752	-0.0025	100.0605	0.0088	1.00E-12	3.39E-05	-0.0001444	34.95913299	3.154087094	2.195	4.39	9.85	6	0.95	1.9	4.88	9	2.115	4.23	14.1	5	0.675	1.35	3.46	6	0.62	1.24	3.28	6	0.225	0.45	0.95	9	0.15	0.3	0.51	6	0.92	1.84
AMTXXX	B	CTD044	20191111	835	-24.83749	-21.4375	846.033	4.554	34.4079	1.4606	175.746	-0.0001	100.0015	0.012	1.00E-12	3.26E-05	0.016279	34.57340345	4.487992037	2.195	4.39	9.85	6	0.95	1.9	4.88	9	2.115	4.23	14.1	5	0.675	1.35	3.46	6	0.62	1.24	3.28	6	0.225	0.45	0.95	6	0.15	0.3	0.51	9	1.9	1.84
AMTXXX	B	CTD044	20191111	500	-24.83749	-21.4375	506.378	9.3373	34.7372	1.6006	171.133	0.0034	99.9151	0.0174	1.00E-12	3.39E-05	-0.0001409	34.90222641	9.274930733	2.195	4.39	9.85	6	0.95	1.9	4.88	9	2.115	4.23	14.1	5	0.675	1.35	3.46	6	1.28	1.24	3.28	Q	0.225	0.45	0.95	6	0.15	0.3	0.51	6	0.92	1.84
AMTXXX	B	CTD044	20191111	320	-24.83749	-21.4375	323.587	13.3946	35.1899	1.864	189.056	0.0068	99.8307	0.0169	1.00E-12	3.94E-05	1.13E-05	35.35628497	13.33366247	2.195	4.39	9.85	6	0.95	1.9	4.88	6	2.115	4.23	14.1	6	1.68	1.35	3.46	Q	0.62	1.24	3.28	6	0.225	0.45	0.95	6	0.15	0.3	0.51	9	2.34	1.84
AMTXXX	B	CTD044	20191111	162	-24.83749	-21.4375	164.491	20.4339	36.414	2.2341	204.647	0.0354	99.1196	0.1693	5.1701	0.070834	0.016366	36.58587696	20.35079104	5.76	4.39	9.85	Q	0.95	1.9	4.88	9	2.115	4.23	14.1	6	2.88	1.35	3.46	Q	1.34	1.24	3.28	Q	0.225	0.45	0.95	6	0.15	0.3	0.51	9	2.22	1.84
AMTXXX	B	CTD044	20191111	2	-24.83749	-21.4375	3.752	24.2062	36.9144	2.4046	205.991	0.0488	98.7879	0.0195	1442.8	29.582	0.013361	37.08860397	24.13370793	8	4.39	9.85	Q	0.95	1.9	4.88	9	2.115	4.23	14.1	6	2.98	1.35	3.46	Q	0.62	1.24	3.28	6	0.225	0.45	0.95	9	0.15	0.3	0.51	6	2.4	1.84
AMTXXX	B	CTD046	20191112	2000	-25.20465	-24.735	2031.046	3.226	34.9208	1.5573	232.767	0.0153	99.6161	0.0119	1.00E-12	2.80E-05	0.020967	35.0883781	3.063454217	1.78	3.56	7.82	6	0.65	1.3	3.17	9	2.115	4.23	14.1	6	0.92	1.84	4.82	6	0.87	1.74	4.61	6	0.23	0.46	1.11	9	0.15	0.3	0.51	9	0.92	1.84
AMTXXX	B	CTD046	20191112	1500	-25.20465	-24.735	1519.417	3.1824	34.754	1.4524	196.825	0.0163	99.5939	0.0121	1.00E-12	3.05E-05	-0.0001864	34.92175251	3.068212754	1.78	3.56	7.82	6	0.65	1.3	3.17	6	2.115	4.23	14.1	5	0.92	1.84	4.82	6	0.87	1.74	4.61	6	0.23	0.46	1.11	6	0.15	0.3	0.51	9	0.92	1.84
AMTXXX	B	CTD046	20191112	850	-25.20465	-24.735	860.18	4.5386	34.3534	1.5526	193.073	0.018	99.5503	0.0091	1.00E-12	3.35E-05	0.020962	34.51812515	4.472166636	1.78	3.56	7.82	6	0.65	1.3	3.17	6	2.115	4.23	14.1	6	0.92	1.84	4.82	6	0.87	1.74	4.61	6	0.23	0.46	1.11	6	0.15	0.3	0.51	6	0.92	1.84
AMTXXX	B	CTD046	20191112	500	-25.20465	-24.735	506.497	10.1423	34.8099	1.7655	193.061	0.0211	99.4732	0.0137	1.00E-12	3.22E-05	0.020967	34.97491847	10.07546053	1.78	3.56	7.82	6	0.65	1.3	3.17	6	2.115	4.23	14.1	6	0.92	1.84	4.82	6	0.87	1.74	4.61	6	0.23	0.46	1.11	6	0.15	0.3	0.51	9	0.92	1.84
AMTXXX	B	CTD046	20191112	320	-25.20465	-24.735	323.434	13.9317	35.269	1.978	202.727	0.0249	99.3784	0.009	1.00E-12	3.09E-05	0.021187	35.43564434	13.86759372	1.78	3.56	7.82	6	0.65	1.3	3.17	9	2.115	4.23	14.1	6	2.06	1.84	4.82	Q	0.87	1.74	4.61	6	0.23	0.46	1.11	9	0.15	0.3	0.51	6	0.92	1.84
AMTXXX	B	CTD046	20191112	158	-25.20465	-24.735	160.256	18.7474	36.0461	2.2346	211.444	0.0493	98.7744	0.1329	0.70457	1.00E-12	0.021187	36.21622779	18.67924492	5.16	3.56	7.82	Q	0.65	1.3	3.17	6	4.28	4.23	14.1	Q	2.78	1.84	4.82	Q	0.87	1.74	4.61	6	0.23	0.46	1.11	6	0.15	0.3	0.51	9	0.92	1.84
AMTXXX	B	CTD046	20191112	2	-25.20465	-24.735	3.616	22.5756	36.6251	2.3944	210.971	0.0733	98.1834	0.0579	218.26	5.5171	0.021187	36.79793324	22.51452533	7	3.56	7.82	Q	0.65	1.3	3.17	9	4.98	4.23	14.1	Q	2.68	1.84	4.82	Q	0.87	1.74	4.61	6	0.23	0.46	1.11	6	0.15	0.3	0.51	9	0.92	1.84
AMTXXX	B	CTD048	20191113	1000	-26.08517	-27.70883	1013.704	3.786	34.387	1.4817	187.373	0.0025	99.9366	0.0057	1.00E-12	3.73E-05	0.000123	34.55221154	3.712024779	1.02	2.04	6.8	6	0.495	0.99	2.22	6	2.115	4.23	14.1	6	0.635	1.27	3.32	6	0.7	1.4	3.39	6	0.305	0.61	1.38	9	0.15	0.3	0.51	6	1.54	3.08
AMTXXX	B	CTD048	20191113	800	-26.08517	-27.70883	811.842	4.9985	34.3197	1.6539	207.915	0.0029	99.9264	0.0157	1.00E-12	3.39E-05	0.000132	34.48344178	4.933636356	1.02	2.04	6.8	6	0.495	0.99	2.22	6	2.115	4.23	14.1	6	0.635	1.27	3.32	6	0.7	1.4	3.39	6	0.305	0.61	1.38	6	0.15	0.3	0.51	6	1.54	3.08
AMTXXX	B	CTD048	20191113	500	-26.08517	-27.70883	507.932	10.1749	34.8197	1.775	194.401	0.0062	99.8437	0.0076	1.00E-12	3.94E-05	0.000128	34.98454971	10.10757538	1.02	2.04	6.8	5	1.16	0.99	2.22	Q	2.115	4.23	14.1	6	0.635	1.27	3.32	6	0.7	1.4	3.39	6	0.305	0.61	1.38	6	0.15	0.3	0.51	6	1.54	3.08
AMTXXX	B	CTD048	20191113	300	-26.08517	-27.70883	304.157	14.0898	35.3101	2.004	204.769	0.0106	99.7359	0.0096	1.00E-12	3.86E-05	0.000135	35.47684885	14.02715613	2.76	2.04	6.8	Q	2.34	0.99	2.22	1	2.115	4.23	14.1	6	1.78	1.27	3.32	Q	0.7	1.4	3.39	6	0.305	0.61	1.38	6	0.15	0.3	0.51	9	1.54	3.08
AMTXXX	B	CTD048	20191113	200	-26.08517	-27.70883	203.888	15.8494	35.5742	2.0875	205.839	0.0176	99.5616	0.0365	0.417	1.00E-12	0.000157	35.74211731	15.79186368	3.92	2.04	6.8	Q	3.24	0.99	2.22	1	2.115	4.23	14.1	6	2.4	1.27	3.32	Q	0.7	1.4	3.39	6	0.305	0.61	1.38	6	0.15	0.3	0.51	6	1.54	3.08
AMTXXX	B	CTD048	20191113	125	-26.08517	-27.70883	128.441	17.7772	35.8535	2.2399	215.177	0.0368	99.0847	0.147	6.34	0.0989	0.00017	36.02270451	17.72160019	4.04	2.04	6.8	Q	3.44	0.99	2.22	1	2.115	4.23	14.1	6	2.76	1.27	3.32	Q	0.7	1.4	3.39	6	0.305	0.61	1.38	6	0.15	0.3	0.51	9	1.54	3.08
AMTXXX	B	CTD048	20191113	2	-26.08517	-27.70883	7.967	21.1482	36.2586	2.392	216.426	0.0578	98.566	0.0266	934	18.8	0.000166	36.42969716	21.09936986	1.02	2.04	6.8	4	2.4	0.99	2.22	1	2.115	4.23	14.1	6	2.58	1.27	3.32	Q	0.7	1.4	3.39	6	0.305	0.61	1.38	6	0.15	0.3	0.51	9	1.54	3.08
AMTXXX	B	CTD050	20191114	1000	-27.14951	-31.21183	1012.974	3.8345	34.2974	1.5874	207.385	0.0031	99.9223	0.0106	1.00E-12	3.18E-05	9.21E-05	34.46162181	3.761222717	2.885	5.77	14.2	6	0.92	1.84	4.68	6	2.115	4.23	14.1	6	1.42	2.84	7.68	6	0.94	1.88	4.94	6	0.41	0.82	2.14	6	0.375	0.75	2.1	6	0.44	0.88
AMTXXX	B	CTD050	20191114	800	-27.14951	-31.21183	911.313	4.2426	34.2626	1.6753	218.833	0.0031	99.921	0.0198	1.00E-12	2.92E-05	0.00010699	34.42612126	4.175037575	2.885	5.77	14.2	6	0.92	1.84	4.68	6	2.115	4.23	14.1	5	1.42	2.84	7.68	6	0.94	1.88	4.94	6	0.41	0.82	2.14	6	0.375	0.75	2.1	6	0.44	0.88
AMTXXX	B	CTD050	20191114	500	-27.14951	-31.21183	710.415	6.2826	34.3938	1.7079	207.495	0.004	99.9014	0.02	1.00E-12	3.69E-05	9.68E-05	34.55710941	6.218468359	2.885	5.77	14.2	6	0.92	1.84	4.68	6	2.115	4.23	14.1	6	1.42	2.84	7.68	6	0.94	1.88	4.94	6	0.41	0.82	2.14	6	0.375	0.75	2.1	6	0.44	0.88
AMTXXX	B	CTD050	20191114	300	-27.14951	-31.21183	303.738	13.3339	35.2487	1.9695	203.425	0.0102	99.7451	0.0134	1.00E-12	3.22E-05	0.00010198	35.41512491	13.27456934	2.885	5.77	14.2	6	0.92	1.84	4.68	6	2.115	4.23	14.1	6	1.42	2.84	7.68	6	0.94	1.88	4.94	6	0.41	0.82	2.14	6	0.375	0.75	2.1	9	1	0.88
AMTXXX	B	CTD050	20191114	200	-27.14951	-31.21183	202.918	15.0658	35.47	2.0751	207.625	0.0169	99.5783	0.03	0.051685	9.74E-06	0.00013642	35.63742018	15.01244261	2.885	5.77	14.2	6	2.5	1.84	4.68	Q	4.42	4.23	14.1	Q	1.42	2.84	7.68	6	0.94	1.88	4.94	6	0.41	0.82	2.14	6	0.375	0.75	2.1	9	1.32	0.88
AMTXXX	B	CTD050	20191114	125	-27.14951	-31.21183	127.306	16.867	35.7258	2.261	221.705	0.0758	98.1225	0.3847	2.6304	0.0061821	0.00019562	35.89441008	16.81629497	2.885	5.77	14.2	6	3.48	1.84	4.68	Q	2.115	4.23	14.1	6	1.42	2.84	7.68	6	0.94	1.88	4.94	6	0.41	0.82	2.14	6	0.375	0.75	2.1	9	1.06	0.88
AMTXXX	B	CTD050	20191114	2	-27.14951	-31.21183	4.228	18.5329	35.7915	2.3931	227.535	0.0593	98.528	0.0118	1422.4	25.518	0.00015631	35.96038621	18.50012795	6.82	5.77	14.2	Q	2.88	1.84	4.68	Q	5.22	4.23	14.1	Q	1.42	2.84	7.68	6	0.94	1.88	4.94	6	0.41	0.82	2.14	6	0.375	0.75	2.1	9	1.2	0.88
AMTXXX	B	CTD052	20191115	1000	-28.25201	-34.777	1013.268	3.9609	34.2726	1.629	214.551	0.0032	99.92	0.0194	1.00E-12	3.73E-05	9.23E-05	34.43654218	3.886870602	2.885	5.77	14.2	6	0.92	1.84	4.68	6	2.115	4.23	14.1	5	1.42	2.84	7.68	6	0.94	1.88	4.94	6	0.41	0.82	2.14	6	0.375	0.75	2.1	9	0.44	0.88
AMTXXX	B	CTD052	20191115	900	-28.25201	-34.777	912.41	4.549	34.2534	1.7205	225.5	0.0039	99.9033	0.012	1.00E-12	3.56E-05	9.26E-05	34.41676177	4.479268475	2.885	5.77	14.2	6	0.92	1.84	4.68	6	2.115	4.23	14.1	5	1.42	2.84	7.68	6	0.94	1.88	4.94	6	0.41	0.82	2.14	6	0.375	0.75	2.1	6	0.44	0.88
AMTXXX	B	CTD052	20191115	700	-28.25201	-34.777	711.483	6.1419	34.337	1.8085	225.92	0.0057	99.8576	0.0096	1.00E-12	3.69E-05	9.83E-05	34.50002135	6.079244367	2.885	5.77	14.2	6	0.92	1.84	4.68	6	2.115	4.23	14.1	5	1.42	2.84	7.68	6	0.94	1.88	4.94	6	0.41	0.82	2.14	6	0.375	0.75	2.1	6	0.44	0.88
AMTXXX	B	CTD052	20191115	400	-28.25201	-34.777	405.769	12.2361	35.1215	1.9102	202.472	0.0114	99.7167	0.0147	1.00E-12	3.52E-05	0.00010936	35.28746981	12.16851109	2.885	5.77	14.2	6	0.92	1.84	4.68	6	2.115	4.23	14.1	6	1.42	2.84	7.68	6	0.94	1.88	4.94	6	0.41	0.82	2.14	6	0.375	0.75	2.1	9	0.9	0.88
AMTXXX	B	CTD052	20191115	140	-28.25201	-34.777	143.063	15.8186	35.6472	2.3034	232.152	0.0509	98.7358	0.18	0.43133	1.00E-12	0.00045864	35.81547855	15.76881795	2.885	5.77	14.2	6	2.1	1.84	4.68	Q	2.115	4.23	14.1	6	1.42	2.84	7.68	6	0.94	1.88	4.94	6	0.41	0.82	2.14	9	0.375	0.75	2.1	9	1.22	0.88
AMTXXX	B	CTD052	20191115	85	-28.25201	-34.777	88.868	16.4916	35.679	2.2557	221.64	0.0834	97.9361	0.5036	16.201	0.32192	0.00018377	35.84740743	16.44886958	2.885	5.77	14.2	6	0.92	1.84	4.68	6	2.115	4.23	14.1	6	1.42	2.84	7.68	6	0.94	1.88	4.94	6	0.41	0.82	2.14	6	0.375	0.75	2.1	9	1.06	0.88
AMTXXX	B	CTD052	20191115	2	-28.25201	-34.777	6.542	18.0304	35.7964	2.3905	229.487	0.0509	98.7356	0.0258	338.35	13.073	0.00013218	35.96531218	17.997196	2.885	5.77	14.2	6	3.48	1.84	4.68	Q	5.02	4.23	14.1	Q	1.42	2.84	7.68	6	0.94	1.88	4.94	6	0.41	0.82	2.14	9	0.375	0.75	2.1	9	1.16	0.88
AMTXXX	B	CTD054	20191117	1000	-31.03934	-40.3555	1013.007	3.1429	34.332	1.5126	196.86	0.0069	99.829	0.0196	1.00E-12	3.43E-05	9.34E-05	34.49690857	3.074885753	2.195	4.39	9.85	6	0.95	1.9	4.88	6	2.115	4.23	14.1	6	0.675	1.35	3.46	6	0.62	1.24	3.28	6	0.225	0.45	0.95	6	0.15	0.3	0.51	6	0.92	1.84
AMTXXX	B	CTD054	20191117	800	-31.03934	-40.3555	809.671	3.4024	34.2167	1.7029	226.132	0.0072	99.8211	0.0269	1.00E-12	3.98E-05	9.09E-05	34.38016096	3.349189947	2.195	4.39	9.85	6	0.95	1.9	4.88	6	2.115	4.23	14.1	5	0.675	1.35	3.46	6	0.62	1.24	3.28	6	0.225	0.45	0.95	9	0.15	0.3	0.51	6	0.92	1.84
AMTXXX	B	CTD054	20191117	600	-31.03934	-40.3555	609.112	4.0708	34.1683	1.8928	250.583	0.0073	99.8176	0.0159	1.00E-12	3.77E-05	9.09E-05	34.33074894	4.029699731	2.195	4.39	9.85	6	0.95	1.9	4.88	6	2.115	4.23	14.1	5	0.675	1.35	3.46	6	0.62	1.24	3.28	6	0.225	0.45	0.95	6	0.15	0.3	0.51	6	0.92	1.84
AMTXXX	B	CTD054	20191117	400	-31.03934	-40.3555	405.328	5.3233	34.2159	1.9538	246.365	0.0104	99.7406	0.0254	1.00E-12	4.02E-05	0.00010298	34.37799848	5.293188566	2.195	4.39	9.85	6	0.95	1.9	4.88	6	2.115	4.23	14.1	5	0.675	1.35	3.46	6	0.62	1.24	3.28	6	0.225	0.45	0.95	6	0.15	0.3	0.51	6	0.92	1.84
AMTXXX	B	CTD054	20191117	200	-31.03934	-40.3555	202.36	9.1499	34.62	2.0725	236.405	0.0169	99.5787	0.0256	1.00E-12	3.86E-05	0.00010418	34.78363187	9.124597376	2.195	4.39	9.85	6	0.95	1.9	4.88	6	2.115	4.23	14.1	6	0.675	1.35	3.46	6	1.96	1.24	3.28	Q	0.225	0.45	0.95	9	0.15	0.3	0.51	9	0.92	1.84
AMTXXX	B	CTD054	20191117	40	-31.03934	-40.3555	40.004	12.6253	35.028	2.4123	260.18	0.2209	94.6267	1.059	1.00E-12	3.56E-05	0.00038483	35.19338045	12.60844101	2.195	4.39	9.85	6	0.95	1.9	4.88	6	2.115	4.23	14.1	6	1.44	1.35	3.46	Q	0.62	1.24	3.28	6	0.225	0.45	0.95	9	0.15	0.3	0.51	9	0.92	1.84
AMTXXX	B	CTD054	20191117	2	-31.03934	-40.3555	5.205	13.2667	35.0125	2.4662	262.805	0.3268	92.1544	1.0061	0.0045872	3.47E-05	0.00048531	35.17772707	13.25480888	2.195	4.39	9.85	9	0.95	1.9	4.88	6	2.115	4.23	14.1	6	2.24	1.35	3.46	Q	0.62	1.24	3.28	6	0.225	0.45	0.95	9	0.15	0.3	0.72	9	0.92	1.84
AMTXXX	B	CTD055	20191118	2000	-35.4305	-41.90133	2033.672	2.7258	34.7858	1.3597	192.55	0.2437	94.0889	0.0223	1.00E-12	3.47E-05	9.15E-05	34.9544443	2.572803998	1.02	2.04	6.8	5	0.495	0.99	2.22	6	2.115	4.23	14.1	6	0.635	1.27	3.32	6	0.7	1.4	3.39	6	0.305	0.61	1.38	6	0.15	0.3	0.51	6	1.54	3.08
AMTXXX	B	CTD055	20191118	1500	-35.4305	-41.90133	1522.211	2.8009	34.6499	1.3287	173.42	0.246	94.0342	0.015	1.00E-12	3.30E-05	9.82E-05	34.81817328	2.692426311	1.02	2.04	6.8	6	0.495	0.99	2.22	6	2.115	4.23	14.1	5	0.635	1.27	3.32	6	0.7	1.4	3.39	6	0.305	0.61	1.38	9	0.15	0.3	0.51	6	1.54	3.08
AMTXXX	B	CTD055	20191118	1000	-35.4305	-41.90133	1013.409	2.9589	34.3785	1.4576	187.055	0.2473	94.0039	0.0193	1.00E-12	3.35E-05	9.16E-05	34.54413908	2.891897869	1.02	2.04	6.8	5	0.495	0.99	2.22	6	2.115	4.23	14.1	5	0.635	1.27	3.32	6	0.7	1.4	3.39	6	0.305	0.61	1.38	6	0.15	0.3	0.51	6	1.54	3.08
AMTXXX	B	CTD055	20191118	400	-35.4305	-41.90133	406.816	4.8895	34.1978	1.9594	250.205	0.2534	93.862	0.0213	1.00E-12	3.69E-05	0.00011319	34.36004299	4.860838597	1.02	2.04	6.8	5	0.495	0.99	2.22	6	2.115	4.23	14.1	6	0.635	1.27	3.32	6	0.7	1.4	3.39	6	0.305	0.61	1.38	6	0.15	0.3	0.51	6	1.54	3.08
AMTXXX	B	CTD055	20191118	200	-35.4305	-41.90133	254.726	7.1037	34.4227	2.0404	245.189	0.2614	93.6729	0.0095	1.00E-12	4.28E-05	0.00015444	34.58564659	7.079800885	1.02	2.04	6.8	6	1.26	0.99	2.22	Q	2.115	4.23	14.1	6	0.635	1.27	3.32	6	0.7	1.4	3.39	6	0.305	0.61	1.38	6	0.15	0.3	0.51	6	1.54	3.08
AMTXXX	B	CTD055	20191118	20	-35.4305	-41.90133	21.9	11.1897	34.5103	2.496	280.286	0.4939	88.3846	1.4825	1.00E-12	3.81E-05	0.00028959	34.67318085	11.18621446	2.5	2.04	6.8	Q	0.495	0.99	2.22	9	2.115	4.23	14.1	6	0.635	1.27	3.32	6	1.7	1.4	3.39	Q	0.305	0.61	1.38	9	0.15	0.3	0.51	4	1.54	3.08
AMTXXX	B	CTD055	20191118	2	-35.4305	-41.90133	5.204	11.417	34.4849	2.5011	279.231	0.4863	88.5518	1.1762	0.062832	1.74E-05	0.00030708	34.64764063	11.41616765	1.02	2.04	6.8	5	0.495	0.99	2.22	4	2.115	4.23	14.1	5	0.635	1.27	3.32	6	1.6	1.4	3.39	Q	0.305	0.61	1.38	9	0.15	0.3	0.51	4	1.54	3.08
[truncated: 20 more columns]
